# Supplementary material for: PDB NextGen Archive: centralizing access to integrated annotations and enriched structural information by the Worldwide Protein Data Bank
Source: Database (Oxford). 2024 May 27;2024:baae041. doi: 10.1093/database/baae041 (PMC11130521; doi:10.1093/database/baae041)
Supplement: baae041_Supp [file baae041_supp.zip]

Archive with 1 entries (1 files):
- suppl_data/Supplementary_table_DATABASE-2023-0141.pdf
